# Supplementary material for: Independent assessment of a point of care HCV RNA test by laboratory analytical testing and a prospective field study in the U.S
Source: PLoS One. 2025 Jul 22;20(7):e0324088. doi: 10.1371/journal.pone.0324088 (PMC12282913; doi:10.1371/journal.pone.0324088)
Supplement: Supplementary Table 5 — (XLSX) [file pone.0324088.s005.xlsx]

## Sheet: Key
Key
0= negative result
1= positive result

## Sheet: Gt 1a
HCV Concentration Tested (IU/ml)	Result
10	0
10	0
10	1
10	1
10	1
18.75	0
18.75	1
18.75	1
18.75	1
18.75	1
37.5	1
37.5	1
37.5	1
37.5	1
37.5	1
45	1
45	1
45	1
45	1
45	1
70	1
70	1
70	1
70	1
70	1
100	1
100	1
100	1
100	1
100	1
18.75	0
18.75	0
18.75	0
18.75	0
18.75	0
18.75	1
18.75	1
18.75	1
18.75	1
18.75	1
18.75	1
18.75	1
18.75	1
18.75	1
18.75	1
18.75	1
18.75	1
18.75	1
18.75	1
18.75	1
37.5	0
37.5	1
37.5	1
37.5	1
37.5	1
37.5	1
37.5	1
37.5	1
37.5	1
37.5	1
37.5	1
37.5	1
37.5	1
37.5	1
37.5	1
37.5	1
37.5	1
37.5	1
37.5	1
37.5	1
100	1
100	1
100	1
100	1
100	1
100	1
100	1
100	1
100	1
100	1
100	1
100	1
100	1
100	1
100	1
100	1
100	1
100	1
100	1
100	1

## Sheet: Gt 1a Probit
	Fit: Result								v6.15.4
	Gt 1a 14751 A1:B91
	Filter: No filter
	Last updated 25 March 2024 at 19:00 by McLendon, Kaleb benjamin
	Fit Probit
		N	90
		Result=0	9
		Result=1	81
		Equation	probit(Result) = -3.096 + 3.072 log10 HCV Concentration Tested
		Parameter	Estimate	Wald 95% CI		SE
		Constant	-3.09643	-5.8006	-0.392261	1.3797
		log10 HCV Concentration Tested	3.07152	1.06184	5.08119	1.02536
	Predict X given Probability
			Probability	Predicted HCV Concentration Tested	95% CI
		LoD	0.95	34.9646	22.2707	54.8937
	Effect of Model
		Source	-log Likelihood	DF	Likelihood ratio X² statistic	p
		Difference	7.54491	1	15.0898	0.000102515
		Fitted model	21.7126	88
		Null model	29.2575	89
		H0: g(x) = β0 The model is no better than a null model Y=π. H1: g(x) = β0 + βx The model is better than the null model.

## Sheet: Gt 1b
HCV Concentration Tested (IU/ml)	Result
18.75	0
18.75	0
18.75	1
18.75	1
18.75	1
37.5	1
37.5	1
37.5	1
37.5	1
37.5	1
50	1
50	1
50	1
50	1
50	1
18.75	0
18.75	0
18.75	0
18.75	0
18.75	0
18.75	0
18.75	1
18.75	1
18.75	1
18.75	1
18.75	1
18.75	1
18.75	1
18.75	1
18.75	1
18.75	1
18.75	1
18.75	1
18.75	1
18.75	1
37.5	0
37.5	0
37.5	1
37.5	1
37.5	1
37.5	1
37.5	1
37.5	1
37.5	1
37.5	1
37.5	1
37.5	1
37.5	1
37.5	1
37.5	1
37.5	1
37.5	1
37.5	1
37.5	1
37.5	1
40	0
40	0
40	1
40	1
40	1
40	1
40	1
40	1
40	1
40	1
40	1
40	1
40	1
40	1
40	1
40	1
40	1
40	1
40	1
40	1
45	1
45	1
45	1
45	1
45	1
45	1
45	1
45	1
45	1
45	1
45	1
45	1
45	1
45	1
45	1
45	1
45	1
45	1
45	1
45	1

## Sheet: Gt 1b Probit
	Fit: Result								v6.15.4
	Gt 1b 14851 A1:B96
	Filter: No filter
	Last updated 2 April 2024 at 15:43 by McLendon, Kaleb benjamin
	Fit Probit
		N	95
		Result=0	12
		Result=1	83
		Equation	probit(Result) = -4.003 + 3.49 log10 HCV Concentration Tested
		Parameter	Estimate	Wald 95% CI		SE
		Constant	-4.00299	-7.04173	-0.964254	1.5504
		log10 HCV Concentration Tested	3.48965	1.40374	5.57555	1.06426
	Predict X given Probability
			Probability	Predicted HCV Concentration Tested	95% CI
		LoD	0.95	41.5392	29.829	57.8464
	Effect of Model
		Source	-log Likelihood	DF	Likelihood ratio X² statistic	p
		Difference	5.63708	1	11.2742	0.000785937
		Fitted model	30.3986	93
		Null model	36.0357	94
		H0: g(x) = β0 The model is no better than a null model Y=π. H1: g(x) = β0 + βx The model is better than the null model.

## Sheet: Gt 2b
HCV Concentration Tested (IU/ml)	Result
12.5	0
12.5	1
12.5	1
12.5	1
12.5	1
25	0
25	0
25	1
25	1
25	1
50	0
50	1
50	1
50	1
50	1
100	1
100	1
100	1
100	1
100	1
40	0
40	0
40	0
40	0
40	0
40	0
40	0
40	1
40	1
40	1
40	1
40	1
40	1
40	1
40	1
40	1
40	1
40	1
40	1
40	1
60	0
60	0
60	1
60	1
60	1
60	1
60	1
60	1
60	1
60	1
60	1
60	1
60	1
60	1
60	1
60	1
60	1
60	1
60	1
60	1
62	0
62	1
62	1
62	1
62	1
62	1
62	1
62	1
62	1
62	1
62	1
62	1
62	1
62	1
62	1
62	1
62	1
62	1
62	1
62	1
65	1
65	1
65	1
65	1
65	1
65	1
65	1
65	1
65	1
65	1
65	1
65	1
65	1
65	1
65	1
65	1
65	1
65	1
65	1
65	1

## Sheet: Gt 2b Probit
	Fit: Result								v6.15.4
	Gt 2b 14751 A1:B101
	Filter: No filter
	Last updated 2 April 2024 at 15:46 by McLendon, Kaleb benjamin
	Fit Probit
		N	100
		Result=0	14
		Result=1	86
		Equation	probit(Result) = -2.249 + 1.996 log10 HCV Concentration Tested
		Parameter	Estimate	Wald 95% CI		SE
		Constant	-2.24917	-4.75969	0.261348	1.2809
		log10 HCV Concentration Tested	1.99645	0.495249	3.49766	0.765935
	Predict X given Probability
			Probability	Predicted HCV Concentration Tested	95% CI
		LoD	0.95	89.2216	47.7317	166.776
	Effect of Model
		Source	-log Likelihood	DF	Likelihood ratio X² statistic	p
		Difference	3.27565	1	6.5513	0.0104808
		Fitted model	37.2207	98
		Null model	40.4963	99
		H0: g(x) = β0 The model is no better than a null model Y=π. H1: g(x) = β0 + βx The model is better than the null model.

## Sheet: Gt 3
HCV Concentration Tested (IU/ml)	Result
12.5	0
12.5	0
12.5	0
12.5	1
12.5	1
25	0
25	0
25	1
25	1
25	1
50	1
50	1
50	1
50	1
50	1
100	1
100	1
100	1
100	1
100	1
150	1
150	1
150	1
150	1
150	1
25	0
25	0
25	0
25	0
25	1
25	1
25	1
25	1
25	1
25	1
25	1
25	1
25	1
25	1
25	1
25	1
25	1
25	1
25	1
25	1
45	1
45	1
45	1
45	1
45	1
45	1
45	1
45	1
45	1
45	1
45	1
45	1
45	1
45	1
45	1
45	1
45	1
45	1
45	1
45	1
68	0
68	1
68	1
68	1
68	1
68	1
68	1
68	1
68	1
68	1
68	1
68	1
68	1
68	1
68	1
68	1
68	1
68	1
68	1
68	1
75	0
75	0
75	1
75	1
75	1
75	1
75	1
75	1
75	1
75	1
75	1
75	1
75	1
75	1
75	1
75	1
75	1
75	1
75	1
75	1
90	1
90	1
90	1
90	1
90	1
90	1
90	1
90	1
90	1
90	1
90	1
90	1
90	1
90	1
90	1
90	1
90	1
90	1
90	1
90	1

## Sheet: Gt 3 Probit
	Fit: Result								v6.15.4
	Gt 3 14751 A1:B126
	Filter: No filter
	Last updated 27 March 2024 at 14:31 by McLendon, Kaleb benjamin
	Fit Probit
		N	125
		Result=0	12
		Result=1	113
		Equation	probit(Result) = -2.744 + 2.487 log10 HCV Concentration Tested
		Parameter	Estimate	Wald 95% CI		SE
		Constant	-2.74419	-4.86871	-0.619678	1.08396
		log10 HCV Concentration Tested	2.48734	1.14893	3.82574	0.682872
	Predict X given Probability
			Probability	Predicted HCV Concentration Tested	95% CI
		LoD	0.95	58.1508	39.0099	86.6833
	Effect of Model
		Source	-log Likelihood	DF	Likelihood ratio X² statistic	p
		Difference	7.98813	1	15.9763	6.41418e-05
		Fitted model	31.5374	123
		Null model	39.5255	124
		H0: g(x) = β0 The model is no better than a null model Y=π. H1: g(x) = β0 + βx The model is better than the null model.

## Sheet: Gt 4
HCV Concentration Tested (IU/ml)	Result
12.5	1
12.5	1
12.5	1
12.5	1
12.5	1
25	0
25	1
25	1
25	1
25	1
50	0
50	1
50	1
50	1
50	1
100	1
100	1
100	1
100	1
100	1
15	0
15	0
15	0
15	0
15	0
15	1
15	1
15	1
15	1
15	1
15	1
15	1
15	1
15	1
15	1
15	1
15	1
15	1
15	1
15	1
25	0
25	0
25	1
25	1
25	1
25	1
25	1
25	1
25	1
25	1
25	1
25	1
25	1
25	1
25	1
25	1
25	1
25	1
25	1
25	1
35	1
35	1
35	1
35	1
35	1
35	1
35	1
35	1
35	1
35	1
35	1
35	1
35	1
35	1
35	1
35	1
35	1
35	1
35	1
35	1
42.3	1
42.3	1
42.3	1
42.3	1
42.3	1
42.3	1
42.3	1
42.3	1
42.3	1
42.3	1
42.3	1
42.3	1
42.3	1
42.3	1
42.3	1
42.3	1
42.3	1
42.3	1
42.3	1
42.3	1
50	1
50	1
50	1
50	1
50	1
50	1
50	1
50	1
50	1
50	1
50	1
50	1
50	1
50	1
50	1
50	1
50	1
50	1
50	1
50	1

[truncated: 5 more sheets: Gt 4 Probit, Gt 5, Gt 5 Probit, Gt 6, Gt 6 Probit]
