# Supplementary material for: Independent assessment of a point of care HCV RNA test by laboratory analytical testing and a prospective field study in the U.S
Source: PLoS One. 2025 Jul 22;20(7):e0324088. doi: 10.1371/journal.pone.0324088 (PMC12282913; doi:10.1371/journal.pone.0324088)
Supplement: Supplementary Table 6 — (XLSX) [file pone.0324088.s006.xlsx]

## Sheet: Key
Key
0= negative result
1= positive result

## Sheet: Gt 1a
HCV Concentration Tested (IU/mL)	Result
0	0
0	0
0	0
0	0
0	0
5	0
5	0
5	0
5	1
5	1
10	0
10	1
10	0
10	1
10	1
18.75	1
18.75	1
18.75	1
18.75	0
18.75	0
37.5	1
37.5	1
37.5	1
37.5	1
37.5	0
50	1
50	1
50	1
50	1
50	1
25	1
25	1
25	1
25	0
25	0
25	1
25	0
25	0
25	1
25	1
25	1
25	1
25	1
25	0
25
25	0
25	1
25	0
25	0
25
25
25	0
25	1
47.5	1
47.5	1
47.5	1
47.5	1
47.5	1
47.5	1
47.5	1
47.5	1
47.5	1
47.5	1
47.5	0
47.5	1
47.5	1
47.5	1
47.5	1
47.5	1
47.5	1
47.5	1
47.5	1
47.5	1
100	1
100	1
100	1
100	1
100	1
100	1
100	1
100	1
100	1
100	1
100	1
100	1
100	1
100	1
100	1
100	1
100	1
100	1
100	1
100	1
0	0
0	0
0	0
0	0
0	0
0	0

## Sheet: Gt 1a Probit
	Fit: Result								v6.15.4
	HCV: Detection Limit - Probit
	Filter: No filter
	Last updated 26 March 2024 at 19:23 by Garza, Nathan
	Fit Probit
		N	85
		Result=0	18
		Result=1	67
		Equation	probit(Result) = -2.259 + 2.087 log10 RNA
		Parameter	Estimate	Wald 95% CI		SE
		Constant	-2.25862	-3.7832	-0.734051	0.777857
		log10 RNA	2.0869	1.0524	3.1214	0.527816
	Predict X given Probability
			Probability	Predicted RNA	95% CI
		LoD	0.95	74.2102	39.9208	137.952
	Effect of Model
		Source	-log Likelihood	DF	Likelihood ratio X² statistic	p
		Difference	9.46667	1	18.9333	1.35366e-05
		Fitted model	34.4176	83
		Null model	43.8843	84
		H0: g(x) = β0 The model is no better than a null model Y=π. H1: g(x) = β0 + βx The model is better than the null model.

## Sheet: Gt 1b
HCV Concentration Tested (IU/mL)	Result
0	0
0	0
0	0
0	0
0	0
5	0
5	0
5	0
5	0
5	0
10	1
10	1
10	1
10	0
10	1
18.75	1
18.75	0
18.75	1
18.75	0
18.75	1
37.5	1
37.5	1
37.5	1
37.5	1
37.5	1
50	1
50	1
50	1
50	1
50	1
75	1
75	1
75	1
75	1
75	1
18.75	0
18.75	0
18.75	0
18.75	0
18.75	0
18.75	1
18.75	0
18.75	0
18.75	0
18.75	1
18.75	1
18.75	1
18.75	1
18.75	1
18.75	0
18.75	1
18.75	1
18.75	0
18.75	1
18.75	1
35.63	1
35.63	1
35.63	1
35.63	1
35.63	0
35.63	1
35.63	1
35.63	1
35.63	1
35.63	1
35.63	1
35.63	1
35.63	1
35.63	1
35.63	1
35.63	1
35.63	1
35.63	1
35.63	1
35.63	1
100
100	1
100	1
100	1
100	1
100	1
100	1
100	1
100	1
100	1
100	1
100	1
100	1
100	1
100	1
100	1
100	1
100	1
100	1
100	1
100	1
25	1
25	1
25	1
25	1
25	1
25	1
25	1
25	1
25	0
25	1
25	1
25	0
25	1
25	1
25	0
25	1
25	1
25	1
25	0
25	0
0	0
0	0
0	0
0	0
0	0
0	0
0	0
0	0
0	0

## Sheet: Gt 1b Probit
	Fit: Result								v6.15.4
	1b Confirm + RF A1:B117
	Filter: No filter
	Last updated 26 March 2024 at 19:38 by Garza, Nathan
	Fit Probit
		N	110
		Result=0	24
		Result=1	86
		Equation	probit(Result) = -3.993 + 3.435 log10 Concentration IU/mL
		Parameter	Estimate	Wald 95% CI		SE
		Constant	-3.99277	-6.0701	-1.91543	1.05988
		log10 Concentration IU/mL	3.43494	1.91097	4.95892	0.777552
	Predict X given Probability
			Probability	Predicted Concentration IU/mL	95% CI
		LoD	0.95	43.778	30.3213	63.2068
	Effect of Model
		Source	-log Likelihood	DF	Likelihood ratio X² statistic	p
		Difference	17.7156	1	35.4312	2.64214e-09
		Fitted model	39.9901	108
		Null model	57.7057	109
		H0: g(x) = β0 The model is no better than a null model Y=π. H1: g(x) = β0 + βx The model is better than the null model.

## Sheet: Gt 2b
HCV Concentration Tested (IU/mL)	Result
25	1
25	0
25
25	1
25	1
25	0
25	0
25	1
25	1
25	0
25	1
25	0
25
25	0
25	1
25	1
25	0
25	1
25	1
25	1
25	1
25	1
47.5	1
47.5	1
47.5	1
47.5	1
47.5	1
47.5	1
47.5	1
47.5
47.5	1
47.5	1
47.5	1
47.5	0
47.5	1
47.5	1
47.5	1
47.5	1
47.5	1
47.5	1
47.5	1
47.5	1
47.5	0
12.5	1
12.5	1
12.5	1
12.5	1
12.5	1
25	0
25	0
25	1
25	1
25	1
50	1
50	1
50	1
50	1
50	1
100	1
100	1
100	1
100	1
100	1
0	0
0	0
0	0
77	1
77	1
77	1
77	1
77	1
77	1
77	1
77	1
77	1
77	1
77	1
77	1
77	1
77	1
77	1
77	1
77	1
77	1
77	1
77	1
53	1
53	1
53	1
53	1
53	1
53	1
53	1
53	1
53	1
53	1
53	1
53	0
53	1
53	1
53	1
53	1
53	0
53	0
53	1
53	1
65	1
65	1
65	1
65	1
65	1
65	1
65	1
65	1
65	1
65	1
65	1
65	1
65	1
65	1
65	1
65	1
65	1
65	1
65	1
65	1
0	0
0	0
0	0
0	0
0	0
0	0
0	0
0	0
0	0
0	0
0	0
0	0

## Sheet: Gt 2b Probit
	Fit: Result								v6.15.4
	2b conf+RF A1:B127
	Filter: No filter
	Last updated 27 March 2024 at 14:54 by Garza, Nathan
	Fit Probit
		N	120
		Result=0	14
		Result=1	106
		Equation	probit(Result) = -2.262 + 2.141 log10 Concentration
		Parameter	Estimate	Wald 95% CI		SE
		Constant	-2.2616	-4.43499	-0.0881995	1.1089
		log10 Concentration	2.14141	0.785188	3.49763	0.691961
	Predict X given Probability
			Probability	Predicted Concentration	95% CI
		LoD	0.95	66.7181	41.1108	108.276
	Effect of Model
		Source	-log Likelihood	DF	Likelihood ratio X² statistic	p
		Difference	4.75075	1	9.50151	0.00205303
		Fitted model	38.4769	118
		Null model	43.2277	119
		H0: g(x) = β0 The model is no better than a null model Y=π. H1: g(x) = β0 + βx The model is better than the null model.

## Sheet: Gt 3a
HCV Concentration Tested (IU/mL)	Result
12.5	0
12.5	0
12.5	0
12.5	1
12.5	0
25	1
25	0
25	0
25	0
25	1
50	1
50	1
50	0
50	1
50	1
100	0
100	1
100	1
100	1
100	1
150	1
150	1
150	1
150	1
150	1
0	0
0	0
0	0
0	0
0	0
0	0
142.5	1
142.5	1
142.5	1
142.5	1
142.5	1
142.5	1
142.5	1
142.5	1
142.5	1
142.5	1
142.5	1
142.5	1
142.5	1
142.5	1
142.5	1
142.5	1
142.5	1
142.5	1
142.5	1
142.5	1
75	1
75	1
75	1
75	1
75	1
75	1
75	1
75	1
75	1
75	0
75	1
75	0
75	1
75	1
75	1
75	1
75	1
75	1
75	1
75	1
0	0
0	0
0	0
82.5	1
82.5	1
82.5	1
82.5	1
82.5	1
82.5	1
82.5	1
82.5	1
82.5	1
82.5	1
82.5	1
82.5	1
82.5	1
82.5	1
82.5	1
82.5
82.5	1
82.5	1
82.5	1
82.5	1
82.5	1
0	0
0	0
0	0
50	1
50	1
50	1
50	1
50	1
50	1
50	1
50	1
50	1
50	1
50	0
50	1
50	1
50	1
50	1
50	1
50	1
50	1
50	1
50	1
0	0
0	0
0	0
25	1
25	1
25	1
25	1
25	1
25	1
25	0
25	1
25	1
25	1
25	1
25	1
25	1
25	0
25	1
25	0
25	1
25	0
25	0
25	1
0	0
0	0
0	0

## Sheet: Gt 3a Probit
	Fit: Result								v6.15.4
	3a RF+Confirm A1:B145
	Filter: No filter
	Last updated 2 April 2024 at 12:49 by Garza, Nathan
	Fit Probit
		N	125
		Result=0	17
		Result=1	108
		Equation	probit(Result) = -3.281 + 2.624 log10 Concentration
		Parameter	Estimate	Wald 95% CI		SE
		Constant	-3.28067	-5.18063	-1.3807	0.969388
		log10 Concentration	2.62449	1.45395	3.79504	0.597227
	Predict X given Probability
			Probability	Predicted Concentration	95% CI
		LoD	0.95	75.2924	50.5958	112.044
	Effect of Model
		Source	-log Likelihood	DF	Likelihood ratio X² statistic	p
		Difference	12.3105	1	24.621	6.97884e-07
		Fitted model	37.3939	123
		Null model	49.7044	124
		H0: g(x) = β0 The model is no better than a null model Y=π. H1: g(x) = β0 + βx The model is better than the null model.

## Sheet: Gt 4
HCV Concentration Tested (IU/mL)	Result
12.5	1
12.5	0
12.5	1
12.5	0
12.5	1
25	1
25	1
25	1
25	1
25	0
50	1
50	1
50	1
50	1
50	1
100	1
100	1
100	1
100	1
100	1
0	0
0	0
0	0
47.5	1
47.5	1
47.5	1
47.5	1
47.5	0
47.5	1
47.5	1
47.5	1
47.5	1
47.5	1
47.5	1
47.5	1
47.5	1
47.5	1
47.5	1
47.5	1
47.5	1
47.5	1
47.5	1
47.5	1
25	1
25	1
25	0
25	1
25	1
25	1
25	1
25	1
25	1
25	0
25	1
25	1
25	1
25	1
25	1
25	1
25	1
25	1
25	0
25	1
0	0
0	0
0	0
60	1
60	1
60	1
60	1
60	1
60	1
60	1
60	1
60	1
60	1
60	1
60	1
60	1
60	1
60	1
60	1
60	1
60	1
60	1
60	1
0	0
0	0
0	0

[truncated: 5 more sheets: Gt 4 Probit, Gt 5, Gt 5 Probit, Gt 6, Gt 6 Probit]
